# Supplementary material for: Pseudomonas aeruginosa Strain 91: A Multifaceted Biocontrol Agent against Banana Fusarium Wilt
Source: J Fungi (Basel). 2023 Oct 25;9(11):1047. doi: 10.3390/jof9111047 (PMC10672659; doi:10.3390/jof9111047)
Supplement: Supplementary file 1 [file jof-09-01047-s001.zip]

Archive with 1 entries (1 files):
- jof-2682357-supplementary.pdf
